# Supplementary material for: A multi-tiered workflow for examining organic acid profiles delineates tissue-specific changes in fatty acyl partitioning during aging
Source: Cell Rep Methods. 2026 Apr 21;6(5):101413. doi: 10.1016/j.crmeth.2026.101413 (PMC13198126; doi:10.1016/j.crmeth.2026.101413)
Supplement: Table S1. MRM transitions and least-squared linear regression models of individual organic acids used to determine LOD, LOQ, and linearity, related to Figure 3 [file mmc2.xlsx]

## Sheet: Sheet1
Table S1. MRM transitions and least-squared linear regression models of individual organic acids used to determine LOD, LOQ and linearity. Multiple MRM transitions were included for individual organic acid, and the MRM transitions used for quantification of individual organic acids in this study were in bold. In most cases, the MRM pair with highest sensitivity was used for quantification. For sa…
Compound name	MRM	LOD (pmol)	LOQ (pmol)	Linear regression equation	R2	Linearity (µM)
FA2:0	194.1/137	9.571	29.003	Y=426340226.960066x+2166491.51457798	0.9928	0.8-40
FA2:0-3	194.1/150	8.879	26.906	Y=216180450.779757x+1074564.25785896	0.9938	0.8-40
FA2:0-2	194.1/152	10.1245	30.68	Y=536453205.570113x+2801606.51288983	0.9919	0.8-40
FA3:0	208.1/137	2.3542	7.134	Y=57268550.2193834x+254322.804187208	0.9996	1940-02-01
FA3:0-3	208.1/150	3.4473	10.446	Y=4461682.82719581x+10661.528920654	0.9992	1940-02-01
FA3:0-2	208.1/152	2.1754	6.592	Y=20997593.149473x+56734.8947318283	0.9997	1940-02-01
FA iso-4:0	222.1/137	4.018	12.176	Y=67011524.3390496x+96797.5179135837	0.9947	0.4-20
FA iso-4:0-2	222.1/152	3.3532	10.161	Y=15947721.8569837x+19598.9952990305	0.9963	0.4-20
FA4:0	222.1/137	8.9407	27.093	Y=82856217.1238482x+222836.150173251	0.9937	0.8-40
FA4:0-2	222.1/152	6.6629	20.191	Y=34821103.393737x+82003.0594113457	0.9965	0.8-40
2,2-d2-butyric acid	224.1/137	0.1254	0.38	Y=8426841028.49008x+146164.827997113	0.9992	0.004-1.824
2,2-d2-butyric acid-2	224.1/153.1	0.0785	0.238	Y=375824816.017625x+6422.65786934087	0.9997	0.004-1.824
FA iso-5:0	236.1/137	9.166	27.776	Y=95219503.5351968x+180700.583432998	0.9933	0.8-40
FA iso-5:0-2	236.1/152	10.8558	32.896	Y=38028350.1671882x+68892.2663155329	0.9907	0.8-40
FA5:0	236.1/137	6.7118	20.339	Y=106471255.834575x+144020.47560482	0.9964	0.8-40
FA5:0-2	236.1/152	4.5405	13.759	Y=48020839.9017177x+52357.6118579061	0.9984	0.8-40
FA6:0	250.1/137	6.1842	18.74	Y=187545124.235911x+399370.885358982	0.997	0.8-40
FA6:0-2	250.1/152	5.4206	16.426	Y=91777166.1183735x+145363.039162515	0.9977	0.8-40
FA7:0	264.1/137	10.6985	32.42	Y=450406649.833185x+880659.266067831	0.991	0.8-40
FA7:0-2	264.1/152	7.9913	24.216	Y=236924015.336685x+359743.034654926	0.9949	0.8-40
FA8:0	278.2/137	1.564	4.739	Y=1181364591.141x+543862.431881504	0.9945	0.08-8
FA8:0-2	278.2/152	1.5947	4.832	Y=587490105.276821x+243969.134828718	0.9943	0.08-8
13C-1-octanoic acid	279.2/137	0.0174	0.053	Y=6237453947.60584x+41640.8451133702	0.9997	0.007-0.345
13C-1-octanoic acid-2	279.2/152	0.0132	0.04	Y=3067869879.68207x+21924.8826112473	0.9998	0.007-0.345
FA9:0	292.2/137	1.6231	4.918	Y=854381085.5719x+1665217.57147541	0.9991	0.4-20
FA9:0-2	292.2/152	1.9596	5.938	Y=436800375.522636x+792722.430872569	0.9987	0.4-20
FA10:0	306.2/137	5.2349	15.863	Y=2353379055.22348x+2003967.6074245	0.9886	0.08-20
FA10:0-2	306.2/152	5.1113	15.489	Y=1346091089.89461x+1019953.54224675	0.9891	0.08-20
FA11:0	320.2/137	2.3044	6.983	Y=3665302474.52935x+1292208.81935532	0.9881	0.08-8
FA11:0-2	320.2/152	2.2294	6.756	Y=2079937831.61755x+678898.195034646	0.9889	0.08-8
FA12:0	334.2/137	1.0773	3.264	Y=8032850605.77323x+1769955.92296062	0.9908	0.08-4
FA12:0-2	334.2/152	0.736	2.23	Y=4526019137.9305x+690919.660203831	0.9957	0.08-4
FA14:0	362.2/137	0.3845	1.165	Y=5689433759.25579x+641695.938500772	0.9917	0.016-1.6
FA14:0-3	362.2/150	0.3267	0.99	Y=500775949.676395x+43498.2917273957	0.994	0.016-1.6
FA14:0-2	362.2/152	0.2564	0.777	Y=3078577431.13814x+277034.657418124	0.9963	0.016-1.6
FA15:0	376.3/137	0.19	0.576	Y=7249066137.08948x+389881.430911761	0.9938	0.04-0.8
FA15:0-3	376.3/150	0.2236	0.678	Y=765769959.152479x+26694.8765212633	0.9914	0.04-0.8
FA15:0-2	376.3/152	0.1288	0.39	Y=3989911064.438x+183115.084697477	0.9971	0.04-0.8
d31-16:0	421.5/137	0.0763	0.231	Y=3531003367.48574x+-29203.7165085704	0.9999	0.009-8.693
d31-16:0-3	421.5/150	0.5927	1.796	Y=335101278.305174x+-6287.83844315323	0.9992	0.009-8.693
d31-16:0-2	421.5/152	0.6632	2.01	Y=52722772.633882x+-1217.11559425405	0.9992	0.009-8.693
d31-16:0-4	421.5/178	1.2601	3.818	Y=163553839.039033x+-305.393283425301	0.997	0.009-8.693
FA 14-Me-16:0	404.3/137	0.1819	0.551	Y=4017933497.46194x+113876.197349903	0.9997	0.016-4
FA 14-Me-16:0-2	404.3/152	0.0657	0.199	Y=2256061060.33353x+14464.9532562594	1	0.016-4
FA17:0	404.3/137	0.2746	0.832	Y=3638588422.31029x+171295.839610027	0.9992	0.016-4
FA17:0-2	404.3/152	0.1183	0.359	Y=2002060827.72046x+45323.0133240292	0.9999	0.016-4
FA19:0	432.3/137	0.7211	2.185	Y=5532009983.5351x+413977.98884356	0.9934	0.004-4
FA20:5	436.3/137	0.1433	0.434	Y=4618324631.37994x+61609.8996942881	0.9986	0.004-1.6
FA20:5-3	436.3/150	0.2805	0.85	Y=862420604.475338x+15408.5944734754	0.9991	0.004-4
FA20:5-2	436.3/152	0.3695	1.12	Y=2745585978.89183x+92889.5255834796	0.9984	0.004-4
FA20:4	438.3/137	0.0931	0.282	Y=6678608476.96728x+28937.8980051014	0.9976	0.002-0.8
FA20:4-3	438.3/150	0.1252	0.379	Y=1244270089.33553x+1887.57731079234	0.9965	0.008-0.8
FA20:4-2	438.3/152	0.0514	0.156	Y=4935169222.94376x+-217.15876649258	0.9993	0.002-0.8
FA20:4-4	438.3/178	0.0284	0.086	Y=798212017.87436x+-407.545879433654	0.9998	0.004-0.8
d8-ARA	446.3/137	0.3421	1.037	Y=1312035830.44142x+19447.9811730824	0.9986	0.004-4
d8-ARA-3	446.3/150	0.1744	0.529	Y=209272271.275939x+522.899881569257	0.9997	0.004-4
d8-ARA-2	446.3/152	0.2851	0.864	Y=1094157382.4418x+7964.50192221945	0.999	0.004-4
d8-ARA-4	446.3/178	0.4667	1.414	Y=147100008.667677x+-599.626764626152	0.9983	0.004-4
FA22:6	462.3/137	0.1254	0.38	Y=4300195983.80079x+8414.54603672183	0.9989	0.004-1.6
FA22:6-2	462.3/152	0.0829	0.251	Y=3348983267.20504x+1791.7237290352	0.9995	0.004-1.6
OH16:0	405.5/137	0.36	1.091	Y=573479164.96437x+24634.3993063511	0.9935	0.04-1.6
OH16:0-2	405.5/152	0.2081	0.631	Y=384515041.538511x+7968.18059579125	0.9978	0.04-1.6
FA26:0	530.4/137	0.0544	0.165	Y=4674541678.00148x+12549.6010182433	0.9976	0.01-0.4
FA26:0-2	530.4/152	0.0185	0.056	Y=2933253842.72476x+-4186.3864830081	0.9997	0.01-0.4
FA28:0	558.5/137	0.0643	0.195	Y=3418057062.30054x+6943.75066078087	0.9967	0.01-0.4
FA28:0-2	558.5/152	0.0531	0.161	Y=2774233158.17809x+-22939.6949067313	0.9977	0.01-0.4
FA30:0	586.5/137	0.0248	0.075	Y=2306206432.14662x+388.301069209518	0.9995	0.01-0.4
FA30:0-2	586.5/152	0.0293	0.089	Y=1904054623.64209x+-5682.30890485423	0.9993	0.01-0.4
d4-succinic acid	391.1/137	0.9102	2.758	Y=101986012.409757x+18552.4645714356	0.9944	0.205-4.095
d4-succinic acid-2	391.1/152	0.7081	2.146	Y=132564959.696244x+10067.5729944357	0.9957	0.041-4.095
d4-succinic acid-3	391.1/237.2	0.27	0.818	Y=3449209157.95997x+83612.7854195945	0.9969	0.005-2.048
succinic acid	387.1/137	0.4585	1.389	Y=916099299.783118x+149216.82252896	0.997	0.032-3.2
succinic acid-2	387.1/152	0.6831	2.07	Y=879237364.62541x+130442.841855059	0.9934	0.032-3.2
succinic acid-3	387.1/234.2	1.081	3.276	Y=8910897309.62202x+1799947.92085597	0.9837	0.032-3.2
d3-malic acid	406.1/137	0.2144	0.65	Y=3005188458.66811x+56974.6633450304	0.9979	0.004-1.824
d3-malic acid-2	406.1/150	0.212	0.642	Y=524886763.399069x+8381.05285034648	0.9982	0.008-1.824
d3-malic acid-3	406.1/209.1	0.2751	0.834	Y=6504572233.17036x+146423.558335606	0.9966	0.004-1.824
malic acid	403.1/137	0.6298	1.908	Y=4251747506.4608x+494619.717527225	0.9955	0.032-3.2
malic acid-2	403.1/150	0.5139	1.557	Y=875629662.514499x+63791.1102914579	0.997	0.032-3.2
malic acid-3	403.1/208.1	0.3737	1.132	Y=10114309061.7791x+678602.390451967	0.9932	0.016-1.6
13C-3-lactic acid	227.1/137	1.0061	3.049	Y=808306404.64748x+35627.5590743193	0.9986	0.043-21.492
13C-3-lactic acid-2	227.1/152	0.9061	2.746	Y=1093556779.2517x+55341.6085891531	0.9987	0.043-10.746
d3-lactic acid-3	227.1/150	2.349	7.118	Y=8142845.45335293x+879.216805141753	0.9986	1.075-21.492
d3-lactic acid-4	227.1/107.1	2.5824	7.825	Y=129382976.069924x+13806.9836704229	0.9975	0.022-10.746
d4-citric acid	600.2/137	0.4398	1.333	Y=464588125.114093x+341.776661415247	0.9989	0.011-5.099
d4-citric acid-2	600.2/152	0.8456	2.562	Y=18517013.5825458x+4180.78698998744	0.9992	0.51-10.197
d4-citric acid-3	600.2/178	1.6912	5.125	Y=300766493.36759x+31861.4891443729	0.9953	0.011-10.197
d4-citric acid-4	600.2/224.1	1.6084	4.874	Y=815018548.97688x+127246.680756322	0.9952	0.011-10.197
citric acid	596.1/137	0.1891	0.573	Y=819751635.266151x+-2586.78824414049	0.9999	0.008-8
citric acid-2	596.1/152	0.3161	0.958	Y=29595307.9572503x+-152.853209880041	0.9997	0.008-8
citric acid-3	596.1/178	0.268	0.812	Y=336900205.409926x+-4318.88953703719	0.9998	0.008-8
citric acid-4	596.1/222.1	1.5123	4.583	Y=1497282624.53971x+139079.37585056	0.9927	0.008-8
d3-pyruvic acid	360.1/137	0.5438	1.648	Y=524121810.130475x+23797.7241636144	0.9983	0.011-5.49
d3-pyruvic acid-2	360.1/150	0.4706	1.426	Y=771033449.204394x+31062.8461575617	0.9987	0.011-5.49
d3-pyruvic acid-3	360.1/178	0.3025	0.917	Y=668839436.050018x+19625.8301178232	0.9995	0.011-5.49
pyruvic acid	357.1/137	0.1648	0.499	Y=20120335050.6275x+691310.686143685	0.9929	0.004-0.8
pyruvic acid-2	357.1/150	0.1638	0.496	Y=15547516016.2425x+523716.601528282	0.993	0.004-0.8
pyruvic acid-3	357.1/178	0.172	0.521	Y=14677016464.7673x+474690.386417952	0.9923	0.004-0.8
d4-fumaric acid	387.1/137	0.277	0.839	Y=269447689.468019x+44231.169889581	0.9994	0.017-4.164
d4-fumaric acid-2	387.1/150	0.4901	1.485	Y=688232950.249042x+38876.8496524521	0.9979	0.009-4.164
fumaric acid	385.1/137	1.456	4.412	Y=422802282.642923x+96639.3260543551	0.9939	0.016-8
fumaric acid-2	385.1/150	1.8697	5.666	Y=891315057.781327x+233610.094558896	0.9899	0.016-8
glycolic acid	210.1/137	0.452	1.37	Y=11519233059.0146x+761428.034802573	0.9861	0.004-1.6
glycolic acid-2	210.1/152	0.3473	1.052	Y=4518147750.0219x+217816.211459319	0.9917	0.004-1.6
beta-hydroxybutyric acid	238.1/137	0.2721	0.825	Y=2142631752.03027x+69697.9035856964	0.9986	0.004-3.2
beta-hydroxybutyric acid-2	238.1/152	0.5121	1.552	Y=3317044737.07366x+160927.226572294	0.9951	0.004-3.2
beta-hydroxybutyric acid-3	238.1/194.1	0.6159	1.866	Y=11137938371.4615x+746269.199110207	0.9929	0.004-3.2
itaconic acid	399.1/137	0.7033	2.131	Y=2669005114.65723x+259734.756330791	0.9915	0.008-3.2
itaconic acid-2	399.1/246.2	1.2655	3.835	Y=18281255862.1939x+3257646.62099039	0.973	0.008-3.2
alpha-ketoglutaric acid	550.1/178	0.4461	1.352	Y=1662784106.43494x+139746.369690588	0.9972	0.032-3.2
alpha-ketoglutaric acid-2	550.1/371.2	0.747	2.263	Y=3164217135.34369x+326092.969424296	0.9922	0.032-3.2
aconitic acid	578.1/137	2.4044	7.286	Y=436539356.573324x+37022.3608412885	0.9834	0.016-8
aconitic acid-2	578.1/383.2	1.4796	4.484	Y=677144389.478796x+33287.5872998717	0.9937	0.016-8
